# Supplementary material for: PCR-based detection and genetic characterization of porcine parvoviruses in South Korea in 2018
Source: BMC Vet Res. 2020 Apr 15;16:113. doi: 10.1186/s12917-020-02329-z (PMC7161289; doi:10.1186/s12917-020-02329-z)
Supplement: Supplementary file 9 — Additional file 9. Samples’ information. [file 12917_2020_2329_MOESM9_ESM.xlsx]

## Sheet: Sheet1
Sample Number	Number	Date	Type	Age	Farm name	Country	PRRSV	PCV2	PPV1	PPV2	PPV3	PPV4	PPV5	PPV6	PPV7
N1	B729-1	2018-01-05	Fetus	20cm	TY	Gyeongbuk	N	N	N	N	N	N	N	N	N
N2	2	2018-01-05	Fetus	20cm	TY	Gyeongbuk	N	N	P	N	N	N	N	N	N
N3	B731-1	2018-01-06	Lung	Suckling (20days)	BN	Gyeongbuk	N	N	N	N	N	N	N	N	N
N4	B734-1	2018-01-11	Lung	Grower (70days)	AJ	Gyeongbuk	N	N	N	N	N	N	N	N	N
N5	B739-1	2018-01-19	Lung	Grower (90days)	DB	Chungnam	P	P	N	N	N	N	N	N	N
N6	B739-2	2018-01-19	Lung	Weaner (40days)	DB	Chungnam	P	P	P	N	N	N	N	N	N
N7	B740-1	2018-01-19	Fetus	14cm	JH	Gyeonggido	N	N	N	N	N	N	N	N	N
N8	B740-2	2018-01-19	Fetus	15cm	JH	Gyeonggido	N	N	N	N	N	N	N	N	N
N9	B742-1	2018-01-25	Lung	Suckling (20days)	HS	Gyeonggido	N	P	N	N	N	N	N	N	N
N10	B743-1	2018-01-30	Lung	Grower (70days)	NY	Gyeonggido	N	N	N	N	N	N	N	N	N
N11	2	2018-01-30	Lung	Grower (70days)	NY	Gyeonggido	P	N	N	N	N	N	N	N	N
N12	3	2018-01-30	Lung	Grower (70days)	NY	Gyeonggido	N	N	N	N	N	N	N	N	N
N13	4	2018-01-30	Lung	Grower (90days)	NY	Gyeonggido	N	N	N	N	N	N	N	N	N
N14	5	2018-01-30	Lung	Grower (70days)	NY	Gyeonggido	N	N	N	N	N	N	N	N	N
N15	B744-1	2018-01-30	Lung	Grower (90days)	HLL	Chungnam	N	N	P	N	N	N	N	N	N
N16	2	2018-01-30	Lung	Grower (90days)	HLL	Chungnam	P	N	P	N	N	N	N	N	N
N17	B745-1	2018-02-01	Lung	Sow (100days)	BT	Gyeongnam	N	N	N	N	N	N	N	N	N
N18	2	2018-02-01	Lung	Sow (100days)	BT	Gyeongnam	N	N	N	N	N	N	N	N	N
N19	3	2018-02-01	Lung	Sow (100days)	BT	Gyeongnam	N	N	N	N	N	N	N	N	N
N20	4	2018-02-01	Lung	Sow (100days)	BT	Gyeongnam	N	N	N	N	N	N	N	N	N
N21	5	2018-02-01	Lung	Sow (100days)	BT	Gyeongnam	N	N	N	N	N	N	N	N	N
N22	6	2018-02-01	Lung	Sow (100days)	BT	Gyeongnam	N	N	N	N	N	N	N	N	N
N23	7	2018-02-01	Lung	Sow (100days)	BT	Gyeongnam	N	N	N	N	N	N	N	N	N
N24	8	2018-02-01	Lung	Sow (100days)	BT	Gyeongnam	N	N	N	N	N	N	N	N	N
N25	9	2018-02-01	Lung	Sow (100days)	BT	Gyeongnam	N	N	N	N	N	N	N	N	N
N26	B752-1	2018-02-07	Semen	Male (100days)	HC	Gyeongnam	N	N	N	N	N	N	N	N	N
N27	2	2018-02-07	Semen	Male (100days)	HC	Gyeongnam	N	N	N	N	N	N	N	N	N
N28	3	2018-02-07	Semen	Male (100days)	HC	Gyeongnam	N	N	N	N	N	N	N	N	N
N29	4	2018-02-07	Semen	Male (100days)	HC	Gyeongnam	N	N	N	N	N	N	N	N	N
N30	5	2018-02-07	Semen	Male (100days)	HC	Gyeongnam	N	N	N	N	N	N	N	N	N
N31	6	2018-02-07	Semen	Male (100days)	HC	Gyeongnam	N	N	N	N	N	N	N	N	N
N32	7	2018-02-07	Semen	Male (100days)	HC	Gyeongnam	N	N	N	N	N	N	N	N	N
N33	8	2018-02-07	Semen	Male (100days)	HC	Gyeongnam	N	N	N	N	N	N	N	N	N
N34	9	2018-02-07	Semen	Male (100days)	HC	Gyeongnam	N	N	N	N	N	N	N	N	N
N35	10	2018-02-07	Semen	Male (100days)	HC	Gyeongnam	N	N	N	N	N	N	N	N	N
N36	11	2018-02-07	Semen	Male (120days)	HC	Gyeongnam	N	N	N	N	N	N	N	N	N
N37	12	2018-02-07	Semen	Male (120days)	HC	Gyeongnam	N	N	N	N	N	N	N	N	N
N38	13	2018-02-07	Semen	Male (120days)	HC	Gyeongnam	N	N	N	N	N	N	N	N	N
N39	14	2018-02-07	Semen	Male (120days)	HC	Gyeongnam	N	N	N	N	N	N	N	N	N
N40	15	2018-02-07	Semen	Male (120days)	HC	Gyeongnam	N	N	N	N	N	N	N	N	N
N41	16	2018-02-07	Semen	Male (120days)	HC	Gyeongnam	N	N	N	N	N	N	N	N	N
N42	17	2018-02-07	Semen	Male (120days)	HC	Gyeongnam	N	N	N	N	N	N	N	N	N
N43	18	2018-02-07	Semen	Male (120days)	HC	Gyeongnam	N	N	N	N	N	N	N	N	N
N44	19	2018-02-07	Semen	Male (120days)	HC	Gyeongnam	N	N	N	N	N	N	N	N	N
N45	20	2018-02-07	Semen	Male (120days)	HC	Gyeongnam	N	N	N	N	N	N	N	N	N
N46	21	2018-02-07	Semen	Male (120days)	HC	Gyeongnam	N	N	N	N	N	N	N	N	N
N47	22	2018-02-07	Semen	Male (120days)	HC	Gyeongnam	N	N	N	N	N	N	N	N	N
N48	23	2018-02-07	Semen	Male (120days)	HC	Gyeongnam	N	N	N	N	N	N	N	N	N
N49	24	2018-02-07	Semen	Male (120days)	HC	Gyeongnam	N	N	N	N	N	N	N	N	N
N50	B751-1	2018-02-07	Lung	Grower (70days)	HS	Chungnam	N	N	N	N	N	N	N	N	N
N51	2	2018-02-07	Lung	Grower (70days)	HS	Chungnam	P	N	N	N	N	N	N	N	N
N52	3	2018-02-07	Lung	Grower (70days)	HS	Chungnam	P	N	N	N	N	N	N	N	N
N53	B756-1	2018-02-12	Lung	Suckling (20days)	DC	Gyeongbuk	N	N	N	N	N	N	N	N	N
N54	2	2018-02-12	Lung	Suckling (20days)	DC	Gyeongbuk	N	N	N	N	N	N	N	N	N
N55	3	2018-02-12	Lung	Suckling (20days)	DC	Gyeongbuk	P	N	N	N	N	N	N	N	N
N56	4	2018-02-12	Lung	Suckling (20days)	DC	Gyeongbuk	P	N	N	N	N	N	N	N	N
N57	B758-1	2018-02-20	Fetus	33cm	SL	Gyeongbuk	P	N	N	N	N	N	N	N	N
N58	B761-1	2018-02-21	Lung	Grower (90days)	HS	Gyeonggido	P	N	N	N	N	N	N	N	N
N59	B764-1	2018-02-22	Lung	Suckling (20days)	DC	Gyeongbuk	P	N	N	N	N	N	N	N	N
N60	2	2018-02-22	Lung	Suckling (20days)	DC	Gyeongbuk	N	N	N	N	N	N	N	N	N
N61	3	2018-02-22	Lung	Suckling (20days)	DC	Gyeongbuk	N	N	N	N	N	N	N	N	N
N62	4	2018-02-22	Lung	Weaner (40days)	DC	Gyeongbuk	N	N	N	N	N	N	N	N	N
N63	5	2018-02-22	Lung	Weaner (40days)	DC	Gyeongbuk	N	N	N	N	N	N	N	N	N
N64	6	2018-02-22	Lung	Weaner (40days)	DC	Gyeongbuk	N	N	N	N	N	N	N	N	N
N65	B767-1	2018-03-06	Semen	Male (120days)	HC	Gyeongnam	N	N	N	N	N	N	N	N	N
N66	2	2018-03-06	Semen	Male (120days)	HC	Gyeongnam	N	N	N	N	N	N	N	N	N
N67	3	2018-03-06	Semen	Male (120days)	HC	Gyeongnam	N	N	N	N	N	N	N	N	N
N68	4	2018-03-06	Semen	Male (120days)	HC	Gyeongnam	N	N	N	N	N	N	N	N	N
N69	5	2018-03-06	Semen	Male (120days)	HC	Gyeongnam	N	N	N	N	N	N	N	N	N
N70	6	2018-03-06	Semen	Male (120days)	HC	Gyeongnam	N	N	N	N	N	N	N	N	N
N71	7	2018-03-06	Semen	Male (120days)	HC	Gyeongnam	N	N	N	N	N	N	N	N	N
N72	8	2018-03-06	Semen	Male (120days)	HC	Gyeongnam	N	N	N	N	N	N	N	N	N
N73	9	2018-03-06	Semen	Male (120days)	HC	Gyeongnam	N	N	N	N	N	N	N	N	N
N74	10	2018-03-06	Semen	Male (120days)	HC	Gyeongnam	N	N	N	N	N	N	N	N	N
N75	B769-1	2018-03-06	Lung	Suckling (20days)	SG	Gyeonggido	P	N	N	N	N	N	N	N	N
N76	2	2018-03-06	Lung	Suckling (20days)	SG	Gyeonggido	P	N	N	N	N	N	N	N	N
N77	3	2018-03-06	Lung	Suckling (20days)	SG	Gyeonggido	P	N	N	N	N	N	N	N	N
N78	4	2018-03-06	Lung	Suckling (20days)	SG	Gyeonggido	N	N	N	N	N	N	N	N	N
N79	B777-1	2018-03-13	Lung	Weaner (40days)	DY	Gyeongbuk	N	N	N	N	N	N	N	N	N
N80	2	2018-03-13	Lung	Weaner (40days)	DY	Gyeongbuk	N	N	N	N	N	N	N	N	N
N81	3	2018-03-13	Lung	Weaner (40days)	DY	Gyeongbuk	N	N	N	N	N	N	N	N	N
N82	B780-1	2018-03-19	Fetus	28cm	RNF	Chungnam	N	N	N	N	N	N	N	N	N
N83	B781-1	2018-03-21	Lung	Grower (90days)	IS	Gyeonggido	N	N	N	N	N	N	N	N	N
N84	2	2018-03-21	Lung	Grower (90days)	IS	Gyeonggido	N	N	N	N	N	N	N	N	N
N85	B784-1	2018-03-22	Lung	Grower (90days)	HB	Gyeonggido	N	N	N	N	N	N	N	N	N
N86	B786-1	2018-03-27	Lung	Suckling (20days)	JW	Gyeonggido	N	N	N	N	N	N	N	N	N
N87	2	2018-03-27	Lung	Suckling (20days)	JW	Gyeonggido	N	N	N	N	N	N	N	N	N
N88	3	2018-03-27	Lung	Suckling (20days)	JW	Gyeonggido	N	N	N	N	N	N	N	N	N
N89	4	2018-03-27	Lung	Suckling (20days)	JW	Gyeonggido	N	N	N	N	N	N	N	N	N
N90	B789-1	2018-03-29	Semen	Male (120days)	CL	Chungnam	N	N	N	N	N	N	N	N	N
N91	B793-1	2018-04-04	Fetus	26cm	MS	Chungbuk	N	N	P	N	N	N	N	N	N
N92	B794-1	2018-04-04	Fetus	32cm	MC	Chungbuk	N	N	N	N	N	N	N	N	N
N93	2	2018-04-04	Fetus	30cm	MC	Chungbuk	N	N	N	N	N	N	N	N	N
N94	B795-1	2018-04-05	Fetus	32cm	MS	Chungbuk	N	N	N	N	N	N	N	N	N
N95	2	2018-04-05	Fetus	28cm	MS	Chungbuk	N	N	N	N	N	N	N	N	N
N96	3	2018-04-05	Fetus	30cm	MS	Chungbuk	N	N	N	N	N	N	N	N	N
N97	B797-1	2018-04-06	Lung	Grower (90days)	JPNG	Gangwon	N	N	N	N	N	N	N	N	N
N98	2	2018-04-06	Lung	Grower (90days)	JPNG	Gangwon	P	N	N	N	N	N	N	N	N
N99	B798-1	2018-04-11	Fetus	10cm	DY	Gyeonggido	N	N	N	N	N	N	N	N	N
N100	B806-1	2018-04-19	Lung	Suckling (20days)	IK	Gyeonggido	N	P	N	N	N	N	N	N	N
N101	2	2018-04-19	Lung	Suckling (20days)	IK	Gyeonggido	N	P	N	N	N	N	N	N	N
N102	3	2018-04-19	Lung	Suckling (20days)	IK	Gyeonggido	N	P	N	N	N	N	N	N	N
N103	B813-1	2018-04-25	Fetus	13cm	PG	Gyeonggido	P	N	N	N	N	N	N	N	N
N104	2	2018-04-25	Fetus	31cm	PG	Gyeonggido	P	N	N	N	N	N	N	N	N
N105	B816-1	2018-04-27	Fetus	30cm	DR	Gyeonggido	N	P	N	N	N	N	N	N	N
N106	2	2018-04-27	Fetus	34cm	DR	Gyeonggido	N	N	N	N	N	N	N	N	N
N107	B817-1	2018-05-01	Fetus	6cm	DY	Gyeonggido	N	N	N	N	N	N	N	N	N
N108	B824-1	2018-05-04	Lung	Sow (120days)	KO	Chungbuk	P	N	P	N	N	N	N	N	N
N109	2	2018-05-04	Lung	Sow (120days)	KO	Chungbuk	P	N	P	N	N	N	N	N	N
N110	B839-1	2018-05-25	Fetus	32cm	MJ	Gangwon	N	N	N	N	N	N	N	N	N
N111	2	2018-05-25	Fetus	32cm	MJ	Gangwon	N	N	N	N	N	N	N	N	N
N112	B841-1	2018-05-29	Fetus	23cm	NY	Gyeonggido	N	N	N	N	N	N	N	N	N
N113	2	2018-05-29	Fetus	26cm	NY	Gyeonggido	N	N	N	N	N	N	N	N	N
N114	B843-1	2018-05-30	Lung	Sow (120days)	KS	Gyeonggido	N	N	N	N	N	N	N	N	N
N115	B844-1	2018-05-31	Fetus	35cm	JW	Gyeonggido	N	N	N	N	N	N	N	N	N
N116	B846-1	2018-06-01	Lung	Grower (90days)	KS	Gangwon	N	N	N	N	N	N	N	N	N
N117	B847-1	2018-06-01	Fetus	22cm	KJ	Gyeonggido	N	N	N	N	N	N	N	N	N
N118	2	2018-06-01	Fetus	22cm	KJ	Gyeonggido	N	N	N	N	N	N	N	N	N
N119	B852-1	2018-06-12	Lung	Weaner (40days)	ST	Gyeonggido	N	N	N	N	N	N	N	N	N
N120	B856-1	2018-06-19	Fetus	8cm	DG	Gyeonggido	N	N	N	N	N	N	N	N	N
N121	B859-1	2018-06-21	Lung	Weaner (40days)	ST	Gyeonggido	N	N	N	N	N	N	N	N	N
N122	B863-1	2018-07-05	Lung	Weaner (40days)	HY	Gyeonggido	N	N	N	N	N	N	N	N	N
N123	2	2018-07-05	Lung	Weaner (40days)	HY	Gyeonggido	N	N	N	N	N	N	N	N	N
N124	B865-1	2018-07-10	Lung	Weaner (40days)	KH	Chungnam	N	N	N	N	N	N	N	N	N
N125	2	2018-07-10	Lung	Weaner (40days)	KH	Chungnam	N	N	N	N	N	N	N	N	N
N126	3	2018-07-10	Lung	Weaner (40days)	KH	Chungnam	N	N	N	N	N	N	N	N	N
N127	B869-1	2018-07-16	Lung	Sow (120days)	SB	Gyeonggido	N	N	N	N	N	N	N	N	N
N128	B870-1	2018-07-17	Lung	Sow (120days)	SM	Gyeonggido	N	N	N	N	N	N	N	N	N
N129	2	2018-07-17	Lung	Sow (120days)	SM	Gyeonggido	P	N	N	N	N	N	N	N	N
N130	B877-1	2018-08-06	Lung	Sow (120days)	SM	Gyeonggido	P	P	N	N	N	N	N	N	N
N131	B882-1	2018-08-09	Lung	Weaner (40days)	KN	Gyeonggido	N	N	N	N	N	N	N	N	N
N132	2	2018-08-09	Lung	Weaner (40days)	KN	Gyeonggido	N	N	N	N	N	N	N	N	N
N133	B887-1	2018-08-18	Semen	Male (120days)	WC	Gyeongnam	N	N	N	N	N	N	N	N	P
N134	2	2018-08-18	Semen	Male (120days)	WC	Gyeongnam	N	N	N	N	N	N	N	N	N
N135	3	2018-08-18	Semen	Male (120days)	WC	Gyeongnam	N	N	N	N	N	N	N	N	N
N136	4	2018-08-18	Semen	Male (120days)	WC	Gyeongnam	N	N	N	N	N	N	N	N	N
N137	5	2018-08-18	Semen	Male (120days)	WC	Gyeongnam	N	N	N	N	N	N	N	N	N
N138	6	2018-08-18	Semen	Male (120days)	WC	Gyeongnam	N	N	N	N	N	N	N	N	N
N139	7	2018-08-18	Semen	Male (120days)	WC	Gyeongnam	N	N	N	N	N	N	N	N	N
N140	8	2018-08-18	Semen	Male (120days)	WC	Gyeongnam	N	N	N	N	N	N	N	N	N
N141	9	2018-08-18	Semen	Male (120days)	WC	Gyeongnam	P	N	N	N	N	N	N	N	P
N142	10	2018-08-18	Semen	Male (120days)	WC	Gyeongnam	N	N	N	N	N	N	N	N	N
N143	11	2018-08-18	Semen	Male (120days)	WC	Gyeongnam	N	N	N	N	N	N	N	N	N
N144	12	2018-08-18	Semen	Male (120days)	WC	Gyeongnam	N	N	N	N	N	N	N	N	N
N145	13	2018-08-18	Semen	Male (120days)	WC	Gyeongnam	N	N	N	N	N	N	N	N	N
N146	14	2018-08-18	Semen	Male (120days)	WC	Gyeongnam	N	N	N	N	N	N	N	N	N
N147	15	2018-08-18	Semen	Male (120days)	WC	Gyeongnam	N	N	N	N	N	N	N	N	N
N148	B889-1	2018-08-24	Lung	Sow (120days)	KS	Gyeonggido	P	N	N	N	N	N	N	N	N
N149	2	2018-08-24	Lung	Sow (120days)	KS	Gyeonggido	P	P	N	N	N	N	N	N	N
N150	B892-1	2018-08-27	Lung	Weaner (40days)	KN	Gyeonggido	N	N	N	N	N	N	N	N	N
N151	2	2018-08-27	Lung	Weaner (40days)	KN	Gyeonggido	N	N	N	N	N	N	N	N	N
